# Supplementary material for: Linear-Scaling Local Natural Orbital CCSD(T) Approach for Open-Shell Systems: Algorithms, Benchmarks, and Large-Scale Applications
Source: J Chem Theory Comput. 2023 Nov 3;19(22):8166–88. doi: 10.1021/acs.jctc.3c00881 (PMC10687875; doi:10.1021/acs.jctc.3c00881)
Supplement: Supplementary file 1 — ct3c00881_si_001.xls [file ct3c00881_si_001.xls]

## Sheet: RSE30
RSE30	aug-cc-pV(T+d)Z									RSE30	aug-cc-pV(T+d)Z
radicals	HF	MP2	CCSD	(T)	CCSD(T)	ROHF-MP2	ROHF-CCSD	ROHF-CCSD(T)		molecules	HF	MP2	CCSD	(T)	CCSD(T)	ROHF-MP2	ROHF-CCSD	ROHF-CCSD(T)
.CH3	-39.5735	-0.165276	-0.185226	-0.00505912	-0.190286	-39.7387	-39.7587	-39.7638		CH4	-40.2136	-0.200818	-0.220909	-0.00655388	-0.227463	-40.4144	-40.4345	-40.4411
.CH2CF3	-375.327	-1.07626	-1.09122	-0.0379116	-1.12914	-376.404	-376.419	-376.457		CH3CF3	-375.971	-1.11117	-1.12606	-0.0391945	-1.16525	-377.082	-377.097	-377.136
.CH2CH2Cl	-537.563	-0.523744	-0.565043	-0.0237649	-0.588808	-538.087	-538.128	-538.152		CH3CH2Cl	-538.201	-0.557803	-0.598498	-0.0246257	-0.623124	-538.759	-538.8	-538.824
.CH2CH2F	-177.513	-0.58509	-0.611288	-0.0209855	-0.632274	-178.098	-178.124	-178.145		CH3CH2F	-178.152	-0.619466	-0.645627	-0.0222016	-0.667829	-178.772	-178.798	-178.82
.CH2CH2OH	-153.506	-0.578391	-0.606646	-0.0222755	-0.628921	-154.085	-154.113	-154.135		CH3CH2OH	-154.145	-0.612855	-0.640874	-0.0236254	-0.664499	-154.758	-154.786	-154.81
.CH2CH=CH2	-116.489	-0.500302	-0.528561	-0.0234545	-0.552015	-116.989	-117.017	-117.041		CH3CH=CH2	-117.118	-0.516187	-0.549629	-0.0232348	-0.572863	-117.634	-117.667	-117.69
.CH2CHO	-152.345	-0.54735	-0.566869	-0.0246034	-0.591472	-152.893	-152.912	-152.937		CH3CHO	-152.977	-0.576819	-0.596288	-0.0251435	-0.621432	-153.554	-153.573	-153.599
.CH2CN	-131.339	-0.495293	-0.508169	-0.0255364	-0.533706	-131.834	-131.847	-131.872		CH3CN	-131.975	-0.522011	-0.535809	-0.0257095	-0.561519	-132.497	-132.511	-132.537
.CH2CONH2	-207.43	-0.757387	-0.7772	-0.0341255	-0.811325	-208.187	-208.207	-208.241		CH3CONH2	-208.063	-0.790754	-0.81035	-0.035146	-0.845496	-208.854	-208.874	-208.909
.CH2CONH−CH3	-246.47	-0.933545	-0.963691	-0.0422326	-1.00592	-247.404	-247.434	-247.476		CH3CONH−CH3	-247.104	-0.96676	-0.996703	-0.0431904	-1.03989	-248.07	-248.1	-248.143
.CH2COO−CH3	-266.307	-0.956613	-0.982237	-0.0424845	-1.02472	-267.264	-267.289	-267.332		CH3COO−CH3	-266.94	-0.989364	-1.01498	-0.0434249	-1.05841	-267.93	-267.955	-267.999
.CH2COOH	-227.272	-0.783553	-0.797845	-0.03444	-0.832285	-228.056	-228.07	-228.105		CH3COOH	-227.906	-0.81647	-0.830683	-0.0354161	-0.866099	-228.722	-228.736	-228.772
.CH2CH(CH2)2	-155.516	-0.66982	-0.708981	-0.0300174	-0.738998	-156.186	-156.225	-156.255		CH3CH(CH2)2	-156.152	-0.701226	-0.740691	-0.0307424	-0.771433	-156.853	-156.893	-156.923
.CH2F	-138.46	-0.411556	-0.426432	-0.0136507	-0.440082	-138.871	-138.886	-138.9		CH3F	-139.097	-0.44423	-0.459837	-0.0145104	-0.474348	-139.541	-139.557	-139.572
.CH2NH2	-94.6284	-0.381908	-0.404449	-0.0151157	-0.419564	-95.0103	-95.0328	-95.048		CH3NH2	-95.2554	-0.411678	-0.435283	-0.0156689	-0.450952	-95.6671	-95.6907	-95.7063
.CH2NH+3	-94.9695	-0.367832	-0.395062	-0.0126106	-0.407672	-95.3374	-95.3646	-95.3772		CH3NH+3	-95.6184	-0.402214	-0.429727	-0.0139978	-0.443725	-96.0207	-96.0482	-96.0622
.CH2NHCH3	-133.667	-0.557422	-0.590684	-0.0230216	-0.613706	-134.225	-134.258	-134.281		CH3NHCH3	-134.295	-0.586338	-0.620506	-0.0234397	-0.643946	-134.881	-134.915	-134.938
.CH2NHCHO	-207.413	-0.76237	-0.781422	-0.0350308	-0.816453	-208.175	-208.194	-208.229		CH3NHCHO	-208.044	-0.790437	-0.810385	-0.0353572	-0.845742	-208.834	-208.854	-208.89
.CH2N(CH3)2	-172.708	-0.736282	-0.779132	-0.0314067	-0.810539	-173.444	-173.487	-173.518		CH3N(CH3)2	-173.335	-0.764978	-0.808345	-0.0317592	-0.840104	-174.1	-174.144	-174.175
.CH2NO2	-243.121	-0.851307	-0.849021	-0.0434152	-0.892436	-243.972	-243.97	-244.013		CH3NO2	-243.761	-0.881317	-0.880012	-0.044089	-0.924101	-244.643	-244.641	-244.686
.CH2OCF3	-450.217	-1.31085	-1.32388	-0.0479042	-1.37178	-451.528	-451.541	-451.589		CH3OCF3	-450.854	-1.34404	-1.35723	-0.0488355	-1.40606	-452.198	-452.212	-452.261
.CH2OCH3	-153.497	-0.577905	-0.606913	-0.0230442	-0.629957	-154.075	-154.104	-154.127		CH3OCH3	-154.129	-0.608869	-0.638242	-0.0236155	-0.661857	-154.738	-154.767	-154.791
.CH2OCHO	-227.241	-0.78383	-0.798536	-0.0350839	-0.83362	-228.025	-228.04	-228.075		CH3OCHO	-227.88	-0.814583	-0.82976	-0.0357381	-0.865498	-228.695	-228.71	-228.745
.CH2COOCH3	-266.302	-0.95882	-0.983855	-0.0428105	-1.02667	-267.261	-267.286	-267.329		CH3COOCH3	-266.94	-0.989391	-1.015	-0.0434279	-1.05843	-267.93	-267.955	-267.999
.CH2OH	-114.461	-0.40584	-0.422931	-0.0152408	-0.438172	-114.867	-114.884	-114.899		CH3OH	-115.092	-0.436883	-0.454717	-0.0158825	-0.4706	-115.529	-115.547	-115.563
.CH2PH3	-381.248	-0.30143	-0.341341	-0.0113296	-0.352671	-381.549	-381.589	-381.6		CH3PH3	-381.889	-0.337859	-0.376915	-0.0129118	-0.389827	-382.227	-382.266	-382.279
.CHSH+2 2	-437.423	-0.328998	-0.366928	-0.0140094	-0.380937	-437.752	-437.789	-437.804		CH2SH+2 2	-438.069	-0.363295	-0.400844	-0.0154119	-0.416256	-438.432	-438.47	-438.485
.CH2SH	-437.126	-0.34227	-0.375534	-0.0162238	-0.391758	-437.469	-437.502	-437.518		CH3SH	-437.76	-0.370628	-0.404446	-0.0167102	-0.421157	-438.13	-438.164	-438.181
.CH2SOOCH3	-625.927	-1.00843	-1.03297	-0.0469201	-1.07989	-626.935	-626.96	-627.007		CH3SOOCH3	-626.57	-1.04322	-1.06674	-0.0478997	-1.11464	-627.613	-627.636	-627.684
.CH2SOCH3	-551.022	-0.764514	-0.799835	-0.0366159	-0.836451	-551.787	-551.822	-551.859		CH3SOCH3	-551.663	-0.798324	-0.831846	-0.0373703	-0.869216	-552.461	-552.494	-552.532
.CH2CCH	-115.278	-0.463559	-0.48376	-0.0243859	-0.508146	-115.741	-115.762	-115.786		CH3CCH	-115.91	-0.487766	-0.508961	-0.0242938	-0.533255	-116.397	-116.419	-116.443
RSE30	aug-cc-pV(Q+d)Z									RSE30	aug-cc-pV(Q+d)Z
radicals	HF	MP2	CCSD	(T)	CCSD(T)	ROHF-MP2	ROHF-CCSD	ROHF-CCSD(T)		molecules	HF	MP2	CCSD	(T)	CCSD(T)	ROHF-MP2	ROHF-CCSD	ROHF-CCSD(T)
.CH3	-39.5759	-0.17446	-0.192119	-0.00545761	-0.197576	-39.7503	-39.768	-39.7734		CH4	-40.2162	-0.211135	-0.228628	-0.00701239	-0.23564	-40.4273	-40.4448	-40.4519
.CH2CF3	-375.353	-1.15472	-1.16134	-0.0411806	-1.20252	-376.508	-376.514	-376.555		CH3CF3	-375.997	-1.19074	-1.19694	-0.0425157	-1.23946	-377.187	-377.194	-377.236
.CH2CH2Cl	-537.571	-0.558499	-0.594002	-0.0259026	-0.619904	-538.129	-538.165	-538.191		CH3CH2Cl	-538.209	-0.593553	-0.628162	-0.0268028	-0.654964	-538.803	-538.837	-538.864
.CH2CH2F	-177.524	-0.623532	-0.643949	-0.0226743	-0.666624	-178.148	-178.168	-178.191		CH3CH2F	-178.164	-0.658972	-0.679038	-0.0239368	-0.702975	-178.823	-178.843	-178.867
.CH2CH2OH	-153.516	-0.613137	-0.635027	-0.0239635	-0.658991	-154.129	-154.151	-154.175		CH3CH2OH	-154.155	-0.648586	-0.669915	-0.0253558	-0.695271	-154.804	-154.825	-154.85
.CH2CH=CH2	-116.496	-0.527159	-0.549242	-0.0249263	-0.574169	-117.023	-117.045	-117.07		CH3CH=CH2	-117.125	-0.543809	-0.570828	-0.0247174	-0.595545	-117.668	-117.695	-117.72
.CH2CHO	-152.355	-0.580608	-0.594197	-0.0263246	-0.620522	-152.936	-152.949	-152.975		CH3CHO	-152.987	-0.610984	-0.624258	-0.0268814	-0.65114	-153.598	-153.611	-153.638
.CH2CN	-131.346	-0.523217	-0.530335	-0.0271418	-0.557477	-131.87	-131.877	-131.904		CH3CN	-131.983	-0.550958	-0.558728	-0.0273309	-0.586059	-132.534	-132.542	-132.569
.CH2CONH2	-207.443	-0.803318	-0.815157	-0.0364916	-0.851649	-208.246	-208.258	-208.295		CH3CONH2	-208.076	-0.837675	-0.848991	-0.0375453	-0.886537	-208.914	-208.925	-208.963
.CH2CONH−CH3	-246.485	-0.988442	-1.00847	-0.045095	-1.05356	-247.474	-247.494	-247.539		CH3CONH−CH3	-247.119	-1.02265	-1.04217	-0.0460858	-1.08825	-248.142	-248.161	-248.207
.CH2COO−CH3	-266.324	-1.01506	-1.0308	-0.0454605	-1.07626	-267.339	-267.354	-267.4		CH3COO−CH3	-266.957	-1.0488	-1.06422	-0.0464338	-1.11065	-268.006	-268.022	-268.068
.CH2COOH	-227.287	-0.833158	-0.839704	-0.036924	-0.876627	-228.12	-228.127	-228.163		CH3COOH	-227.921	-0.867044	-0.873209	-0.0379334	-0.911143	-228.788	-228.794	-228.832
.CH2CH(CH2)2	-155.526	-0.705687	-0.736543	-0.0319962	-0.768539	-156.231	-156.262	-156.294		CH3CH(CH2)2	-156.161	-0.738063	-0.76894	-0.0327466	-0.801687	-156.899	-156.93	-156.963
.CH2F	-138.469	-0.440743	-0.452027	-0.0148508	-0.466878	-138.91	-138.921	-138.936		CH3F	-139.107	-0.474591	-0.486251	-0.0157455	-0.501996	-139.581	-139.593	-139.609
.CH2NH2	-94.6343	-0.403742	-0.421817	-0.016214	-0.438031	-95.038	-95.0561	-95.0723		CH3NH2	-95.2614	-0.434475	-0.453277	-0.0167883	-0.470066	-95.6958	-95.7146	-95.7314
.CH2NH+3	-94.9755	-0.389091	-0.412009	-0.0135896	-0.425598	-95.3645	-95.3875	-95.401		CH3NH+3	-95.6245	-0.424715	-0.447565	-0.0150346	-0.462599	-96.0492	-96.0721	-96.0871
.CH2NHCH3	-133.676	-0.588362	-0.615019	-0.0246271	-0.639646	-134.264	-134.291	-134.315		CH3NHCH3	-134.303	-0.618168	-0.645414	-0.0250587	-0.670473	-134.921	-134.948	-134.973
.CH2NHCHO	-207.426	-0.808206	-0.819243	-0.0374162	-0.856659	-208.234	-208.245	-208.283		CH3NHCHO	-208.057	-0.837235	-0.84889	-0.0377531	-0.886644	-208.894	-208.906	-208.944
.CH2N(CH3)2	-172.718	-0.776155	-0.810245	-0.0335188	-0.843764	-173.494	-173.528	-173.562		CH3N(CH3)2	-173.346	-0.80568	-0.839993	-0.0338801	-0.873873	-174.152	-174.186	-174.22
.CH2NO2	-243.137	-0.903182	-0.89273	-0.0461813	-0.938912	-244.04	-244.029	-244.076		CH3NO2	-243.777	-0.934162	-0.92436	-0.0468772	-0.971238	-244.712	-244.702	-244.749
.CH2OCF3	-450.248	-1.40537	-1.4082	-0.0519594	-1.46016	-451.653	-451.656	-451.708		CH3OCF3	-450.885	-1.43967	-1.44233	-0.0529277	-1.49526	-452.325	-452.327	-452.38
.CH2OCH3	-153.507	-0.612402	-0.635046	-0.0247543	-0.6598	-154.119	-154.142	-154.167		CH3OCH3	-154.138	-0.644411	-0.667118	-0.0253466	-0.692464	-154.783	-154.805	-154.831
.CH2OCHO	-227.256	-0.833159	-0.840089	-0.0375739	-0.877663	-228.089	-228.096	-228.134		CH3OCHO	-227.895	-0.864886	-0.871988	-0.0382493	-0.910237	-228.759	-228.767	-228.805
.CH2COOCH3	-266.319	-1.01728	-1.03241	-0.0457977	-1.07821	-267.337	-267.352	-267.397		CH3COOCH3	-266.957	-1.04882	-1.06424	-0.046437	-1.11068	-268.006	-268.022	-268.068
.CH2OH	-114.468	-0.431393	-0.44426	-0.0164511	-0.460711	-114.9	-114.913	-114.929		CH3OH	-115.099	-0.463512	-0.476795	-0.0171154	-0.493911	-115.563	-115.576	-115.593
.CH2PH3	-381.254	-0.320244	-0.356169	-0.0122541	-0.368423	-381.574	-381.61	-381.622		CH3PH3	-381.896	-0.357633	-0.392351	-0.0138852	-0.406237	-382.253	-382.288	-382.302
.CHSH+2 2	-437.429	-0.350384	-0.384102	-0.0152708	-0.399372	-437.779	-437.813	-437.828		CH2SH+2 2	-438.075	-0.385546	-0.41851	-0.0167046	-0.435214	-438.461	-438.494	-438.51
.CH2SH	-437.132	-0.364479	-0.393288	-0.0176729	-0.410961	-437.497	-437.525	-437.543		CH3SH	-437.765	-0.393535	-0.422597	-0.0181566	-0.440754	-438.159	-438.188	-438.206
.CH2SOOCH3	-625.947	-1.07404	-1.08856	-0.0505178	-1.13908	-627.021	-627.036	-627.086		CH3SOOCH3	-626.59	-1.10981	-1.12299	-0.0515292	-1.17452	-627.7	-627.713	-627.765
.CH2SOCH3	-551.036	-0.812957	-0.839841	-0.0394236	-0.879265	-551.849	-551.876	-551.916		CH3SOCH3	-551.676	-0.847572	-0.872302	-0.0401823	-0.912485	-552.524	-552.549	-552.589
.CH2CCH	-115.284	-0.48917	-0.503612	-0.02588	-0.529492	-115.773	-115.788	-115.814		CH3CCH	-115.916	-0.514305	-0.529484	-0.0257924	-0.555277	-116.431	-116.446	-116.472
RSE30	CBS(T,Q)									RSE30	CBS(T,Q)
radicals	HF	MP2	CCSD	(T)	CCSD(T)	ROHF-MP2	ROHF-CCSD	ROHF-CCSD(T)		molecules	HF	MP2	CCSD	(T)	CCSD(T)	ROHF-MP2	ROHF-CCSD	ROHF-CCSD(T)
.CH3	-39.5765	-0.181161	-0.197148	-0.0057484	-0.202896	-39.7577	-39.7737	-39.7794		CH4	-40.2169	-0.218664	-0.23426	-0.00734697	-0.241607	-40.4356	-40.4512	-40.4585
.CH2CF3	-375.36	-1.21198	-1.21251	-0.043566	-1.25607	-376.572	-376.572	-376.616		CH3CF3	-376.004	-1.2488	-1.24866	-0.0449393	-1.2936	-377.252	-377.252	-377.297
.CH2CH2Cl	-537.573	-0.58386	-0.615134	-0.0274626	-0.642596	-538.157	-538.188	-538.215		CH3CH2Cl	-538.211	-0.619641	-0.649808	-0.0283915	-0.678199	-538.831	-538.861	-538.889
.CH2CH2F	-177.527	-0.651584	-0.667783	-0.0239066	-0.69169	-178.179	-178.195	-178.219		CH3CH2F	-178.167	-0.687801	-0.70342	-0.0252031	-0.728623	-178.855	-178.87	-178.896
.CH2CH2OH	-153.519	-0.638492	-0.655738	-0.0251953	-0.680933	-154.157	-154.174	-154.199		CH3CH2OH	-154.158	-0.67466	-0.691108	-0.0266184	-0.717726	-154.832	-154.849	-154.876
.CH2CH=CH2	-116.497	-0.546757	-0.564334	-0.0260004	-0.590335	-117.044	-117.062	-117.088		CH3CH=CH2	-117.126	-0.563966	-0.586297	-0.0257994	-0.612097	-117.69	-117.713	-117.739
.CH2CHO	-152.358	-0.604877	-0.61414	-0.0275806	-0.64172	-152.962	-152.972	-152.999		CH3CHO	-152.99	-0.635916	-0.644669	-0.0281496	-0.672819	-153.625	-153.634	-153.662
.CH2CN	-131.348	-0.543595	-0.54651	-0.0283134	-0.574823	-131.892	-131.895	-131.923		CH3CN	-131.985	-0.572082	-0.575453	-0.0285141	-0.603967	-132.557	-132.561	-132.589
.CH2CONH2	-207.447	-0.836836	-0.842856	-0.0382182	-0.881074	-208.283	-208.29	-208.328		CH3CONH2	-208.08	-0.871915	-0.877189	-0.0392961	-0.916485	-208.952	-208.957	-208.997
.CH2CONH−CH3	-246.49	-1.0285	-1.04115	-0.0471838	-1.08833	-247.518	-247.531	-247.578		CH3CONH−CH3	-247.123	-1.06344	-1.07534	-0.0481987	-1.12354	-248.187	-248.199	-248.247
.CH2COO−CH3	-266.328	-1.05772	-1.06623	-0.0476321	-1.11386	-267.386	-267.394	-267.442		CH3COO−CH3	-266.962	-1.09216	-1.10015	-0.0486295	-1.14878	-268.054	-268.062	-268.111
.CH2COOH	-227.291	-0.869356	-0.870249	-0.0387366	-0.908986	-228.16	-228.161	-228.2		CH3COOH	-227.925	-0.90395	-0.904242	-0.0397704	-0.944012	-228.829	-228.829	-228.869
.CH2CH(CH2)2	-155.528	-0.731861	-0.756656	-0.0334403	-0.790096	-156.26	-156.285	-156.318		CH3CH(CH2)2	-156.164	-0.764945	-0.789555	-0.0342092	-0.823764	-156.929	-156.953	-156.988
.CH2F	-138.472	-0.462042	-0.470704	-0.0157266	-0.486431	-138.934	-138.942	-138.958		CH3F	-139.109	-0.496747	-0.505525	-0.0166468	-0.522172	-139.606	-139.615	-139.631
.CH2NH2	-94.6359	-0.419675	-0.434491	-0.0170155	-0.451507	-95.0556	-95.0704	-95.0874		CH3NH2	-95.263	-0.451111	-0.466409	-0.0176053	-0.484014	-95.7141	-95.7294	-95.747
.CH2NH+3	-94.9771	-0.404604	-0.424375	-0.0143041	-0.438679	-95.3817	-95.4014	-95.4158		CH3NH+3	-95.6262	-0.441134	-0.460582	-0.0157913	-0.476373	-96.0673	-96.0868	-96.1026
.CH2NHCH3	-133.678	-0.61094	-0.632777	-0.0257986	-0.658576	-134.289	-134.311	-134.336		CH3NHCH3	-134.305	-0.641395	-0.66359	-0.02624	-0.68983	-134.947	-134.969	-134.995
.CH2NHCHO	-207.43	-0.841654	-0.846843	-0.0391569	-0.885999	-208.271	-208.276	-208.316		CH3NHCHO	-208.061	-0.871384	-0.876989	-0.0395015	-0.916491	-208.932	-208.938	-208.977
.CH2N(CH3)2	-172.721	-0.805251	-0.832949	-0.0350602	-0.868009	-173.526	-173.554	-173.589		CH3N(CH3)2	-173.349	-0.835382	-0.863088	-0.0354278	-0.898515	-174.184	-174.212	-174.247
.CH2NO2	-243.141	-0.941036	-0.924627	-0.0481998	-0.972826	-244.082	-244.066	-244.114		CH3NO2	-243.782	-0.972725	-0.956723	-0.0489119	-1.00563	-244.755	-244.739	-244.787
.CH2OCF3	-450.256	-1.47434	-1.46974	-0.0549186	-1.52465	-451.73	-451.726	-451.781		CH3OCF3	-450.893	-1.50946	-1.50443	-0.0559139	-1.56034	-452.403	-452.398	-452.454
.CH2OCH3	-153.509	-0.637576	-0.655576	-0.0260022	-0.681578	-154.147	-154.165	-154.191		CH3OCH3	-154.141	-0.670347	-0.688189	-0.0266098	-0.714799	-154.811	-154.829	-154.856
.CH2OCHO	-227.26	-0.869155	-0.870412	-0.039391	-0.909802	-228.129	-228.13	-228.17		CH3OCHO	-227.899	-0.901594	-0.902803	-0.0400819	-0.942885	-228.8	-228.801	-228.841
.CH2COOCH3	-266.324	-1.05993	-1.06785	-0.0479775	-1.11582	-267.384	-267.392	-267.44		CH3COOCH3	-266.962	-1.09219	-1.10017	-0.0486329	-1.1488	-268.054	-268.062	-268.111
.CH2OH	-114.47	-0.45004	-0.459825	-0.0173343	-0.477159	-114.92	-114.93	-114.948		CH3OH	-115.102	-0.482944	-0.492906	-0.0180152	-0.510922	-115.584	-115.594	-115.612
.CH2PH3	-381.256	-0.333972	-0.366989	-0.0129288	-0.379918	-381.59	-381.623	-381.635		CH3PH3	-381.897	-0.372062	-0.403616	-0.0145956	-0.418211	-382.269	-382.301	-382.315
.CHSH+2 2	-437.43	-0.36599	-0.396634	-0.0161912	-0.412825	-437.796	-437.827	-437.843		CH2SH+2 2	-438.077	-0.401782	-0.431401	-0.017648	-0.449049	-438.479	-438.508	-438.526
.CH2SH	-437.134	-0.380686	-0.406243	-0.0187303	-0.424973	-437.514	-437.54	-437.559		CH3SH	-437.767	-0.410252	-0.435843	-0.0192121	-0.455055	-438.177	-438.203	-438.222
.CH2SOOCH3	-625.953	-1.12192	-1.12913	-0.0531432	-1.18227	-627.075	-627.082	-627.135		CH3SOOCH3	-626.596	-1.15841	-1.16404	-0.0541778	-1.21822	-627.754	-627.76	-627.814
.CH2SOCH3	-551.04	-0.848307	-0.869035	-0.0414725	-0.910507	-551.888	-551.909	-551.951		CH3SOCH3	-551.68	-0.88351	-0.901825	-0.0422343	-0.944059	-552.564	-552.582	-552.624
.CH2CCH	-115.286	-0.507859	-0.518099	-0.0269702	-0.54507	-115.794	-115.804	-115.831		CH3CCH	-115.918	-0.533671	-0.54446	-0.0268859	-0.571346	-116.452	-116.463	-116.489

## Sheet: IP21
IP21	aug-cc-pV(T+d)Z									IP21	aug-cc-pV(T+d)Z
ions	HF	MP2	CCSD	(T)	CCSD(T)	ROHF-MP2	ROHF-CCSD	ROHF-CCSD(T)		molecules	HF	MP2	CCSD	(T)	CCSD(T)	ROHF-MP2	ROHF-CCSD	ROHF-CCSD(T)
Water	-75.6527	-0.207241	-0.222399	-0.00528945	-0.227688	-75.8599	-75.8751	-75.8804		Water	-76.0603	-0.268645	-0.273501	-0.0086706	-0.282172	-76.3289	-76.3338	-76.3425
Ethane	-78.8374	-0.365265	-0.390749	-0.0154871	-0.406236	-79.2027	-79.2281	-79.2436		Ethane	-79.2603	-0.375004	-0.405916	-0.0139789	-0.419895	-79.6353	-79.6662	-79.6801
Propane	-117.948	-0.5035	-0.551431	-0.0197432	-0.571174	-118.452	-118.5	-118.52		Propane	-118.308	-0.551625	-0.592557	-0.0217749	-0.614332	-118.86	-118.901	-118.923
Oxalicacid	-376.157	-1.20728	-1.22847	-0.0605448	-1.28901	-377.364	-377.385	-377.446		Oxalicacid	-376.528	-1.26537	-1.26111	-0.0583399	-1.31945	-377.793	-377.789	-377.847
Butane	-157.013	-0.68229	-0.739749	-0.0279795	-0.767729	-157.695	-157.753	-157.781		Butane	-157.356	-0.728593	-0.779472	-0.0296372	-0.809109	-158.085	-158.136	-158.165
Pentane	-196.058	-0.868988	-0.934834	-0.0377295	-0.972563	-196.927	-196.992	-197.03		Pentane	-196.404	-0.905624	-0.966448	-0.0375184	-1.00397	-197.31	-197.371	-197.408
Benzoquinone	-379.039	-1.32828	-1.36823	-0.0731242	-1.44135	-380.367	-380.407	-380.48		Benzoquinone	-379.369	-1.39562	-1.41241	-0.0747993	-1.48721	-380.765	-380.782	-380.857
Propionyl chloride	-650.63	-0.880723	-0.937044	-0.0431884	-0.980232	-651.511	-651.567	-651.61		Propionyl chloride	-650.979	-0.94381	-0.979276	-0.0454674	-1.02474	-651.923	-651.958	-652.004
Formaldehyde	-113.559	-0.341487	-0.369268	-0.0147485	-0.384016	-113.9	-113.928	-113.943		Formaldehyde	-113.914	-0.401837	-0.411396	-0.0173266	-0.428722	-114.316	-114.326	-114.343
Ethanol	-153.784	-0.568889	-0.613111	-0.0230862	-0.636197	-154.353	-154.397	-154.42		Ethanol	-154.145	-0.612855	-0.640874	-0.0236254	-0.664499	-154.758	-154.786	-154.81
Urea	-223.781	-0.757901	-0.785719	-0.0328262	-0.818545	-224.539	-224.567	-224.6		Urea	-224.083	-0.824993	-0.836417	-0.0363386	-0.872755	-224.908	-224.919	-224.956
Glycine	-282.635	-0.988456	-1.01636	-0.0454558	-1.06182	-283.623	-283.651	-283.696		Glycine	-282.952	-1.02911	-1.04637	-0.0449874	-1.09136	-283.981	-283.998	-284.043
Alanine	-321.697	-1.16754	-1.20506	-0.0539876	-1.25904	-322.864	-322.902	-322.956		Alanine	-322.001	-1.20877	-1.2351	-0.0533496	-1.28844	-323.21	-323.236	-323.29
Methylamine	-94.9661	-0.362587	-0.394175	-0.0129357	-0.407111	-95.3287	-95.3603	-95.3732		Methylamine	-95.2554	-0.411684	-0.43529	-0.0156701	-0.45096	-95.6671	-95.6907	-95.7063
Isobutene	-155.883	-0.638012	-0.688335	-0.0268113	-0.715147	-156.522	-156.572	-156.599		Isobutene	-156.17	-0.694997	-0.737247	-0.0313728	-0.76862	-156.865	-156.907	-156.938
Benzene	-230.483	-0.91716	-0.947101	-0.0500631	-0.997164	-231.401	-231.431	-231.481		Benzene	-230.782	-0.962848	-0.985763	-0.0533437	-1.03911	-231.744	-231.767	-231.821
Butadiene	-154.692	-0.612314	-0.652579	-0.0299544	-0.682533	-155.305	-155.345	-155.375		Butadiene	-154.979	-0.658853	-0.693553	-0.0331659	-0.726719	-155.638	-155.673	-155.706
Hydrazine	-110.964	-0.420774	-0.43551	-0.0159703	-0.451481	-111.385	-111.4	-111.416		Hydrazine	-111.221	-0.451517	-0.468853	-0.0181437	-0.486996	-111.672	-111.69	-111.708
Furan	-228.429	-0.836262	-0.854803	-0.0426983	-0.897501	-229.266	-229.284	-229.327		Furan	-228.71	-0.882403	-0.895725	-0.0458056	-0.941531	-229.592	-229.606	-229.651
Imidazole	-224.62	-0.843262	-0.863002	-0.0442583	-0.90726	-225.464	-225.483	-225.528		Imidazole	-224.898	-0.895341	-0.904119	-0.0475283	-0.951647	-225.793	-225.802	-225.85
Hexatriene	-231.633	-0.94172	-0.986807	-0.0490209	-1.03583	-232.574	-232.62	-232.669		Hexatriene	-231.894	-0.980201	-1.02441	-0.0513655	-1.07578	-232.874	-232.918	-232.97

## Sheet: AC12
AC12	cc-pVDZ									AC12	cc-pVDZ
triplet	HF	MP2	CCSD	(T)	CCSD(T)	ROHF-MP2	ROHF-CCSD	ROHF-CCSD(T)		singlet	HF	MP2	CCSD	(T)	CCSD(T)	RHF-MP2	RHF-CCSD	RHF-CCSD(T)
1	-268.493	-0.870637	-0.922703	-0.0402331	-0.962936	-269.364	-269.416	-269.456		1	-268.472	-0.879815	-0.931542	-0.0421904	-0.973732	-269.352	-269.404	-269.446
2	-471.978	-1.41171	-1.44934	-0.0653596	-1.5147	-473.389	-473.427	-473.492		2	-471.95	-1.42396	-1.4602	-0.0673811	-1.52758	-473.374	-473.41	-473.478
3	-382.38	-1.19537	-1.26029	-0.0508324	-1.31112	-383.575	-383.64	-383.691		3	-382.366	-1.20298	-1.26784	-0.0528472	-1.32069	-383.569	-383.634	-383.687
4	-343.357	-1.05413	-1.10531	-0.0453951	-1.1507	-344.412	-344.463	-344.508		4	-343.344	-1.06167	-1.11282	-0.0473579	-1.16018	-344.406	-344.457	-344.504
5	-323.528	-1.04117	-1.09744	-0.0460192	-1.14346	-324.569	-324.625	-324.672		5	-323.518	-1.04776	-1.10398	-0.0479088	-1.15189	-324.565	-324.622	-324.669
6	-342.776	-1.06717	-1.11146	-0.0481326	-1.15959	-343.843	-343.887	-343.935		6	-342.8	-1.07466	-1.12014	-0.0499072	-1.17005	-343.874	-343.92	-343.97
7	-762.731	-1.76318	-1.80244	-0.0584822	-1.86092	-764.494	-764.533	-764.592		7	-762.708	-1.77475	-1.81316	-0.0610439	-1.8742	-764.483	-764.521	-764.582
8	-382.385	-1.19461	-1.26112	-0.050915	-1.31204	-383.579	-383.646	-383.697		8	-382.409	-1.20982	-1.27302	-0.0527994	-1.32581	-383.619	-383.682	-383.735
9	-367.346	-1.04937	-1.09833	-0.0442035	-1.14254	-368.395	-368.444	-368.489		9	-367.356	-1.06296	-1.11069	-0.0462319	-1.15693	-368.419	-368.467	-368.513
10	-727.417	-1.00462	-1.06102	-0.0451453	-1.10617	-728.422	-728.479	-728.524		10	-727.414	-1.01751	-1.07208	-0.0479854	-1.12007	-728.431	-728.486	-728.534
11	-498.065	-1.64949	-1.7271	-0.0797504	-1.80685	-499.714	-499.792	-499.871		11	-498.047	-1.66145	-1.73373	-0.0832247	-1.81695	-499.708	-499.781	-499.864
12	-496.905	-1.63275	-1.69248	-0.0821727	-1.77465	-498.538	-498.597	-498.68		12	-496.89	-1.63746	-1.69873	-0.0838838	-1.78261	-498.527	-498.588	-498.672
AC12	cc-pVTZ									AC12	cc-pVTZ
triplet	HF	MP2	CCSD	(T)	CCSD(T)	ROHF-MP2	ROHF-CCSD	ROHF-CCSD(T)		singlet	HF	MP2	CCSD	(T)	CCSD(T)	RHF-MP2	RHF-CCSD	RHF-CCSD(T)
1	-268.558	-1.05956	-1.09548	-0.0583339	-1.15382	-269.617	-269.653	-269.712		1	-268.538	-1.07118	-1.10622	-0.0604068	-1.16663	-269.609	-269.644	-269.704
2	-472.103	-1.73283	-1.74631	-0.0959551	-1.84227	-473.835	-473.849	-473.945		2	-472.075	-1.74695	-1.75843	-0.098077	-1.85651	-473.822	-473.834	-473.932
3	-382.48	-1.46762	-1.51056	-0.076036	-1.58659	-383.947	-383.99	-384.066		3	-382.467	-1.47746	-1.51993	-0.0781218	-1.59805	-383.945	-383.987	-384.065
4	-343.446	-1.29554	-1.32769	-0.0680957	-1.39578	-344.742	-344.774	-344.842		4	-343.434	-1.30521	-1.33693	-0.070121	-1.40705	-344.739	-344.771	-344.841
5	-323.61	-1.27278	-1.30974	-0.0681278	-1.37787	-324.883	-324.92	-324.988		5	-323.6	-1.28159	-1.31811	-0.0700933	-1.3882	-324.882	-324.919	-324.989
6	-342.867	-1.31298	-1.33706	-0.0719419	-1.409	-344.18	-344.204	-344.276		6	-342.892	-1.32169	-1.34642	-0.0736183	-1.42004	-344.214	-344.239	-344.312
7	-762.967	-2.2594	-2.27307	-0.09754	-2.37061	-765.226	-765.24	-765.337		7	-762.944	-2.27253	-2.28483	-0.100234	-2.38506	-765.217	-765.229	-765.329
8	-382.485	-1.46576	-1.51052	-0.0761265	-1.58664	-383.951	-383.995	-384.072		8	-382.509	-1.48359	-1.52391	-0.0781616	-1.60208	-383.993	-384.033	-384.111
9	-367.445	-1.299	-1.32998	-0.0665383	-1.39652	-368.744	-368.775	-368.842		9	-367.455	-1.31581	-1.34451	-0.0687756	-1.41328	-368.771	-368.8	-368.868
10	-727.498	-1.24348	-1.28723	-0.0689225	-1.35615	-728.742	-728.785	-728.854		10	-727.494	-1.25959	-1.30014	-0.0721113	-1.37225	-728.753	-728.794	-728.866
11	-498.183	-2.00149	-2.0483	-0.114151	-2.16245	-500.185	-500.231	-500.346		11	-498.166	-2.01583	-2.0564	-0.117745	-2.17415	-500.182	-500.222	-500.34
12	-497.02	-1.97864	-2.00797	-0.116546	-2.12452	-498.999	-499.028	-499.144		12	-497.005	-1.98551	-2.01577	-0.118291	-2.13406	-498.991	-499.021	-499.139
